# Supplementary material for: ﻿Two new wolf-spider species in the genus Hippasosa from Asia (Araneae, Lycosidae)
Source: Zookeys. 2025 Feb 10;1226:339–48. doi: 10.3897/zookeys.1226.137240 (PMC11833309; doi:10.3897/zookeys.1226.137240)
Supplement: XML Treatment for Hippasosa [file zookeys.1226.137240-treatment1.xml]

<!DOCTYPE tp:taxon-treatment
  PUBLIC "-//TaxonX//DTD Taxonomic Treatment Publishing DTD v0 20100105//EN" "tax-treatment-NSO.dtd">
<tp:taxon-treatment xmlns:tp="http://www.plazi.org/taxpub"><tp:treatment-meta><kwd-group><label>Taxon classification</label><kwd>
              <named-content content-type="kingdom">Animalia</named-content>
            </kwd><kwd>
              <named-content content-type="order">Araneae</named-content>
            </kwd><kwd>
              <named-content content-type="family">Lycosidae</named-content>
            </kwd></kwd-group><mixed-citation publication-type="journal"><person-group><name><surname>Wang</surname><given-names>Lu-Yu</given-names></name><name><surname>Irfan</surname><given-names>Muhammad</given-names></name><name><surname>Zhang</surname><given-names>Zhi-Sheng</given-names></name></person-group><article-title>﻿Two new wolf-spider species in the genus <italic><tp:taxon-name><tp:taxon-name-part taxon-name-part-type="genus" reg="Hippasosa">Hippasosa</tp:taxon-name-part></tp:taxon-name></italic> from Asia (<tp:taxon-name><tp:taxon-name-part taxon-name-part-type="order">Araneae</tp:taxon-name-part></tp:taxon-name>, <tp:taxon-name><tp:taxon-name-part taxon-name-part-type="family">Lycosidae</tp:taxon-name-part></tp:taxon-name>)</article-title><source>Zookeys</source><day>10</day><month>02</month><year>2025</year><volume>1226</volume><fpage>339</fpage><lpage>348</lpage><pub-id pub-id-type="doi">10.3897/zookeys.1226.137240</pub-id></mixed-citation></tp:treatment-meta><tp:nomenclature><label>﻿Genus</label><tp:taxon-name>
            <object-id xmlns:xlink="http://www.w3.org/1999/xlink" content-type="arpha" xlink:type="simple">B3BF8C2C-613A-5CC2-BB5B-661CE002CBB3</object-id>
            <tp:taxon-name-part taxon-name-part-type="genus" reg="Hippasosa">Hippasosa</tp:taxon-name-part>
          </tp:taxon-name><tp:taxon-authority>Roewer, 1960</tp:taxon-authority></tp:nomenclature><tp:treatment-sec sec-type="type species" id="SECID0ENNAC"><title>Type species.</title><p><italic><tp:taxon-name><tp:taxon-name-part taxon-name-part-type="genus" reg="Hippasosa">Hippasosa</tp:taxon-name-part><tp:taxon-name-part taxon-name-part-type="species" reg="pilosa">pilosa</tp:taxon-name-part></tp:taxon-name></italic> Roewer, 1960; gender feminine.</p></tp:treatment-sec><tp:treatment-sec sec-type="diagnosis" id="SECID0E5NAC"><title>Diagnosis.</title><p>This genus resembles <italic><tp:taxon-name><tp:taxon-name-part taxon-name-part-type="genus" reg="Hippasa">Hippasa</tp:taxon-name-part></tp:taxon-name></italic> Simon, 1885 in weaving funnel-shaped webs (<xref ref-type="bibr" rid="B13">Wang et al. 2015</xref>: fig. 1B), male palps with a hook-like terminal apophysis, a slender embolus, and a bifid median apophysis (Figs <xref ref-type="fig" rid="F1">1A, B</xref>, <xref ref-type="fig" rid="F3">3B, C</xref>, <xref ref-type="fig" rid="F4">4A, B</xref>, <xref ref-type="fig" rid="F5">5C–F</xref>, <xref ref-type="fig" rid="F6">6A–C</xref>), and an epigyne covered with white setae (Figs <xref ref-type="fig" rid="F5">5G</xref>, <xref ref-type="fig" rid="F6">6D, E</xref>). <italic><tp:taxon-name><tp:taxon-name-part taxon-name-part-type="genus" reg="Hippasosa">Hippasosa</tp:taxon-name-part></tp:taxon-name></italic> can be distinguished from <italic><tp:taxon-name><tp:taxon-name-part taxon-name-part-type="genus" reg="Hippasa">Hippasa</tp:taxon-name-part></tp:taxon-name></italic> by the following characters: body fatter (Figs <xref ref-type="fig" rid="F1">1</xref>, <xref ref-type="fig" rid="F3">3A</xref>, <xref ref-type="fig" rid="F5">5A, B</xref>, vs body slenderer, <xref ref-type="bibr" rid="B13">Wang et al. 2015</xref>: figs 4A, B, 6A, B, 8A, B), terminal apophysis three (Figs <xref ref-type="fig" rid="F6">6A–C</xref>, vs one, <xref ref-type="bibr" rid="B13">Wang et al. 2015</xref>: figs 3A, B, 4C, D), anterior arm of median apophysis as long as posterior arm (Figs <xref ref-type="fig" rid="F2">2A, B</xref>, <xref ref-type="fig" rid="F3">3B, C</xref>, <xref ref-type="fig" rid="F4">4A, B</xref>, <xref ref-type="fig" rid="F5">5C–F</xref>, vs longer than posterior arm, <xref ref-type="bibr" rid="B13">Wang et al. 2015</xref>: figs 3A, B, 4C, D), stem anchor-shaped (Figs <xref ref-type="fig" rid="F4">4C</xref>, <xref ref-type="fig" rid="F5">5G</xref>, <xref ref-type="fig" rid="F6">6D, E</xref> vs a strong, posteriorly extended scape, <xref ref-type="bibr" rid="B13">Wang et al. 2015</xref>: figs 3C, D, 4E, G, 5C, D, 6F, G, or with an obviously epigynal atrium, <xref ref-type="bibr" rid="B13">Wang et al. 2015</xref>: figs 7C, 8E, F), diameter of spermathecal head almost six times width of spermathecal stalk (Figs <xref ref-type="fig" rid="F4">4D</xref>, <xref ref-type="fig" rid="F5">5H</xref> vs 1.5–3 times, <xref ref-type="bibr" rid="B13">Wang et al. 2015</xref>: figs 3D, 4G, 5D, 6G, 7D, 8G).</p></tp:treatment-sec><tp:treatment-sec sec-type="distribution" id="SECID0EGCAE"><title>Composition and distribution.</title><p>Eleven species known from Africa, Arabian Peninsula, and Asia.</p></tp:treatment-sec><tp:treatment-sec><!--Section generated to contain objects referenced in tp:taxon-treatment.--><fig id="F1" position="float" orientation="portrait"><object-id xmlns:xlink="http://www.w3.org/1999/xlink" content-type="doi" xlink:type="simple">10.3897/zookeys.1226.137240.figure1</object-id><object-id xmlns:xlink="http://www.w3.org/1999/xlink" content-type="arpha" xlink:type="simple">81A111FC-11B5-5FA8-99A0-117980DAFC29</object-id><label>Figure 1.</label><caption><p>Photos of living specimens of the new species of <italic><tp:taxon-name><tp:taxon-name-part taxon-name-part-type="genus" reg="Hippasosa">Hippasosa</tp:taxon-name-part></tp:taxon-name></italic><bold>A</bold><italic><tp:taxon-name><tp:taxon-name-part taxon-name-part-type="genus" reg="Hippasosa">H.</tp:taxon-name-part><tp:taxon-name-part taxon-name-part-type="species" reg="thailandica">thailandica</tp:taxon-name-part></tp:taxon-name></italic> sp. nov., male <bold>B</bold><italic><tp:taxon-name><tp:taxon-name-part taxon-name-part-type="genus" reg="Hippasosa">H.</tp:taxon-name-part><tp:taxon-name-part taxon-name-part-type="species" reg="thailandica">thailandica</tp:taxon-name-part></tp:taxon-name></italic> sp. nov., web <bold>C</bold><italic><tp:taxon-name><tp:taxon-name-part taxon-name-part-type="genus" reg="Hippasosa">H.</tp:taxon-name-part><tp:taxon-name-part taxon-name-part-type="species" reg="yunnanensis">yunnanensis</tp:taxon-name-part></tp:taxon-name></italic> sp. nov. (female).</p></caption><graphic xmlns:xlink="http://www.w3.org/1999/xlink" xlink:href="zookeys-1226-339_article-137240__-g001.jpg" position="float" orientation="portrait" xlink:type="simple" id="oo_1247038.jpg"><uri content-type="original_file" xlink:type="simple">https://binary.pensoft.net/fig/1247038</uri></graphic></fig><fig id="F3" position="float" orientation="portrait"><object-id xmlns:xlink="http://www.w3.org/1999/xlink" content-type="doi" xlink:type="simple">10.3897/zookeys.1226.137240.figure3</object-id><object-id xmlns:xlink="http://www.w3.org/1999/xlink" content-type="arpha" xlink:type="simple">5BF755F1-D246-5ECC-A0B0-39B07E49A871</object-id><label>Figure 3.</label><caption><p><italic><tp:taxon-name><tp:taxon-name-part taxon-name-part-type="genus" reg="Hippasosa">Hippasosa</tp:taxon-name-part><tp:taxon-name-part taxon-name-part-type="species" reg="thailandica">thailandica</tp:taxon-name-part></tp:taxon-name></italic> sp. nov. holotype male <bold>A</bold> male habitus, dorsal view <bold>B</bold> left male palp, ventral view <bold>C</bold> same, retrolateral view.</p></caption><graphic xmlns:xlink="http://www.w3.org/1999/xlink" xlink:href="zookeys-1226-339_article-137240__-g003.jpg" position="float" orientation="portrait" xlink:type="simple" id="oo_1247040.jpg"><uri content-type="original_file" xlink:type="simple">https://binary.pensoft.net/fig/1247040</uri></graphic></fig><fig id="F4" position="float" orientation="portrait"><object-id xmlns:xlink="http://www.w3.org/1999/xlink" content-type="doi" xlink:type="simple">10.3897/zookeys.1226.137240.figure4</object-id><object-id xmlns:xlink="http://www.w3.org/1999/xlink" content-type="arpha" xlink:type="simple">180A931E-CB07-5FA8-AD9A-61173D0C8B81</object-id><label>Figure 4.</label><caption><p><italic><tp:taxon-name><tp:taxon-name-part taxon-name-part-type="genus" reg="Hippasosa">Hippasosa</tp:taxon-name-part><tp:taxon-name-part taxon-name-part-type="species" reg="yunnanensis">yunnanensis</tp:taxon-name-part></tp:taxon-name></italic> sp. nov. <bold>A, B</bold> holotype male <bold>C, D</bold> paratype female <bold>A</bold> left male palp, ventral view <bold>B</bold> same, retrolateral view <bold>C</bold> epigyne, ventral view <bold>D</bold> vulva, dorsal view. Abbreviations: Co = conductor; CO = copulatory opening; Em = embolus; FD = fertilization duct; HS = head of spermatheca; MA = median apophysis; Se = septum; Ss = stem of septum; SS = stalk of spermatheca; St = subtegulum; TA = terminal apophysis; Te = tegulum.</p></caption><graphic xmlns:xlink="http://www.w3.org/1999/xlink" xlink:href="zookeys-1226-339_article-137240__-g004.jpg" position="float" orientation="portrait" xlink:type="simple" id="oo_1247041.jpg"><uri content-type="original_file" xlink:type="simple">https://binary.pensoft.net/fig/1247041</uri></graphic></fig><fig id="F5" position="float" orientation="portrait"><object-id xmlns:xlink="http://www.w3.org/1999/xlink" content-type="doi" xlink:type="simple">10.3897/zookeys.1226.137240.figure5</object-id><object-id xmlns:xlink="http://www.w3.org/1999/xlink" content-type="arpha" xlink:type="simple">DCAE2997-9160-562E-9B26-8EF07AC1F96B</object-id><label>Figure 5.</label><caption><p><italic><tp:taxon-name><tp:taxon-name-part taxon-name-part-type="genus" reg="Hippasosa">Hippasosa</tp:taxon-name-part><tp:taxon-name-part taxon-name-part-type="species" reg="yunnanensis">yunnanensis</tp:taxon-name-part></tp:taxon-name></italic> sp. nov. <bold>A, C–F</bold> holotype male <bold>B, G, H</bold> paratype female <bold>A</bold> male habitus, dorsal view <bold>B</bold> female habitus, dorsal view <bold>C</bold> left male palp, bulb, ventral view <bold>D</bold> same, retrolateral view <bold>E</bold> left male palp, ventral view <bold>F</bold> same, retrolateral view <bold>G</bold> epigyne, ventral view <bold>H</bold> same, dorsal view.</p></caption><graphic xmlns:xlink="http://www.w3.org/1999/xlink" xlink:href="zookeys-1226-339_article-137240__-g005.jpg" position="float" orientation="portrait" xlink:type="simple" id="oo_1247042.jpg"><uri content-type="original_file" xlink:type="simple">https://binary.pensoft.net/fig/1247042</uri></graphic></fig><fig id="F6" position="float" orientation="portrait"><object-id xmlns:xlink="http://www.w3.org/1999/xlink" content-type="doi" xlink:type="simple">10.3897/zookeys.1226.137240.figure6</object-id><object-id xmlns:xlink="http://www.w3.org/1999/xlink" content-type="arpha" xlink:type="simple">80A510E5-6206-5938-B0F3-64F1879F9C8E</object-id><label>Figure 6.</label><caption><p><bold>A–C</bold> embolus division <bold>D, E</bold> epigyne, ventral view. <bold>A, D</bold><italic><tp:taxon-name><tp:taxon-name-part taxon-name-part-type="genus" reg="Hippasosa">Hippasosa</tp:taxon-name-part><tp:taxon-name-part taxon-name-part-type="species" reg="yunnanensis">yunnanensis</tp:taxon-name-part></tp:taxon-name></italic> sp. nov., paratype male <bold>B, C, E</bold><italic><tp:taxon-name><tp:taxon-name-part taxon-name-part-type="genus" reg="Hippasosa">Hippasosa</tp:taxon-name-part><tp:taxon-name-part taxon-name-part-type="species" reg="qiongzhongensis">qiongzhongensis</tp:taxon-name-part></tp:taxon-name></italic> (Yin &amp; Peng, 1997) <bold>A–C</bold> arrow indicating the shape of prolateral edge of palea <bold>D, E</bold> arrow indicating the shape of septum.</p></caption><graphic xmlns:xlink="http://www.w3.org/1999/xlink" xlink:href="zookeys-1226-339_article-137240__-g006.jpg" position="float" orientation="portrait" xlink:type="simple" id="oo_1247043.jpg"><uri content-type="original_file" xlink:type="simple">https://binary.pensoft.net/fig/1247043</uri></graphic></fig><fig id="F2" position="float" orientation="portrait"><object-id xmlns:xlink="http://www.w3.org/1999/xlink" content-type="doi" xlink:type="simple">10.3897/zookeys.1226.137240.figure2</object-id><object-id xmlns:xlink="http://www.w3.org/1999/xlink" content-type="arpha" xlink:type="simple">2BB62583-2DC9-56F4-AE66-D4CE08C23FF3</object-id><label>Figure 2.</label><caption><p><italic><tp:taxon-name><tp:taxon-name-part taxon-name-part-type="genus" reg="Hippasosa">Hippasosa</tp:taxon-name-part><tp:taxon-name-part taxon-name-part-type="species" reg="thailandica">thailandica</tp:taxon-name-part></tp:taxon-name></italic> sp. nov. holotype male <bold>A</bold> left male pedipalp, ventral view <bold>B</bold> same, retrolateral view. Abbreviations: Co = conductor; Em = embolus; MA = median apophysis; St = subtegulum; TA = terminal apophysis; Te = tegulum.</p></caption><graphic xmlns:xlink="http://www.w3.org/1999/xlink" xlink:href="zookeys-1226-339_article-137240__-g002.jpg" position="float" orientation="portrait" xlink:type="simple" id="oo_1247039.jpg"><uri content-type="original_file" xlink:type="simple">https://binary.pensoft.net/fig/1247039</uri></graphic></fig></tp:treatment-sec><ref-list><ref id="B13"><mixed-citation xmlns:xlink="http://www.w3.org/1999/xlink" xlink:type="simple"><person-group><name name-style="western"><surname>Wang</surname><given-names>LY</given-names></name><name name-style="western"><surname>Li</surname><given-names>ZX</given-names></name><name name-style="western"><surname>Zhou</surname><given-names>KX</given-names></name><name name-style="western"><surname>Zhang</surname><given-names>ZS</given-names></name></person-group> (<year>2015</year>) <article-title>Redescription of three <italic><tp:taxon-name><tp:taxon-name-part taxon-name-part-type="genus">Hippasa</tp:taxon-name-part></tp:taxon-name></italic> species from China (<tp:taxon-name><tp:taxon-name-part taxon-name-part-type="order">Araneae</tp:taxon-name-part></tp:taxon-name>: <tp:taxon-name><tp:taxon-name-part taxon-name-part-type="family">Lycosidae</tp:taxon-name-part></tp:taxon-name>), with a proposed species group-division and diagnosis.</article-title><source>Zootaxa</source><volume>3974</volume>(<issue>2</issue>): <fpage>231</fpage>–<lpage>244</lpage>. <ext-link xlink:href="10.11646/zootaxa.3974.2.7" ext-link-type="doi" xlink:type="simple">https://doi.org/10.11646/zootaxa.3974.2.7</ext-link></mixed-citation></ref></ref-list></tp:taxon-treatment>
