# Supplementary material for: ﻿Two new wolf-spider species in the genus Hippasosa from Asia (Araneae, Lycosidae)
Source: Zookeys. 2025 Feb 10;1226:339–48. doi: 10.3897/zookeys.1226.137240 (PMC11833309; doi:10.3897/zookeys.1226.137240)
Supplement: XML Treatment for Hippasosa thailandica [file zookeys.1226.137240-treatment2.xml]

<!DOCTYPE tp:taxon-treatment
  PUBLIC "-//TaxonX//DTD Taxonomic Treatment Publishing DTD v0 20100105//EN" "tax-treatment-NSO.dtd">
<tp:taxon-treatment xmlns:tp="http://www.plazi.org/taxpub"><tp:treatment-meta><kwd-group><label>Taxon classification</label><kwd>
              <named-content content-type="kingdom">Animalia</named-content>
            </kwd><kwd>
              <named-content content-type="order">Araneae</named-content>
            </kwd><kwd>
              <named-content content-type="family">Lycosidae</named-content>
            </kwd></kwd-group><mixed-citation publication-type="journal"><person-group><name><surname>Wang</surname><given-names>Lu-Yu</given-names></name><name><surname>Irfan</surname><given-names>Muhammad</given-names></name><name><surname>Zhang</surname><given-names>Zhi-Sheng</given-names></name></person-group><article-title>﻿Two new wolf-spider species in the genus <italic><tp:taxon-name><tp:taxon-name-part taxon-name-part-type="genus" reg="Hippasosa">Hippasosa</tp:taxon-name-part></tp:taxon-name></italic> from Asia (<tp:taxon-name><tp:taxon-name-part taxon-name-part-type="order">Araneae</tp:taxon-name-part></tp:taxon-name>, <tp:taxon-name><tp:taxon-name-part taxon-name-part-type="family">Lycosidae</tp:taxon-name-part></tp:taxon-name>)</article-title><source>Zookeys</source><day>10</day><month>02</month><year>2025</year><volume>1226</volume><fpage>339</fpage><lpage>348</lpage><pub-id pub-id-type="doi">10.3897/zookeys.1226.137240</pub-id></mixed-citation></tp:treatment-meta><tp:nomenclature><label>﻿</label><tp:taxon-name>
            <object-id xmlns:xlink="http://www.w3.org/1999/xlink" content-type="arpha" xlink:type="simple">6D5B08AF-BDD0-59A0-9CB9-799FD303AE2C</object-id>
            <tp:taxon-name-part taxon-name-part-type="genus" reg="Hippasosa">Hippasosa</tp:taxon-name-part>
            <tp:taxon-name-part taxon-name-part-type="species" reg="thailandica">thailandica</tp:taxon-name-part>
            <object-id xmlns:xlink="http://www.w3.org/1999/xlink" content-type="zoobank" xlink:type="simple">https://zoobank.org/7DA08880-4CC1-4734-8DA3-DDCB0C05B202</object-id>
          </tp:taxon-name><tp:taxon-status xmlns:xlink="http://www.w3.org/1999/xlink" xlink:type="simple">sp. nov.</tp:taxon-status><xref ref-type="fig" rid="F1">Figs 1A, B</xref><xref ref-type="fig" rid="F2">, 2A, B</xref><xref ref-type="fig" rid="F3">, 3A–C</xref><xref ref-type="fig" rid="F7">, 7</xref></tp:nomenclature><tp:treatment-sec sec-type="type material" id="SECID0EEEAE"><title>Type material.</title><p><bold><italic>Holotype</italic></bold> • ♂, Thailand, Pai, <named-content xmlns:xlink="http://www.w3.org/1999/xlink" content-type="dwc:verbatimCoordinates" xlink:type="simple"><named-content content-type="geo-json" specific-use="{&#34;type&#34;:&#34;Point&#34;,&#34;coordinates&#34;:[98.465417,19.296667]}" id="NCID0ESEAE" xlink:type="simple">19°17.800'N, 98°27.925'E</named-content></named-content>, elev. 478 m, 7 July 2014, Z.S. Zhang, L.Y. Wang, Z. Cao, X.K. Jiang and T. Lu leg.; <abbrev xmlns:xlink="http://www.w3.org/1999/xlink" content-type="institution" xlink:title="School of Life Sciences, Southwest University, Chongqing, China" id="ABBRID0EXEAE" xlink:type="simple">SWUC</abbrev>-T-LY-20-01. <bold><italic>Paratype</italic></bold>: • 1♂, Soi Pracha Nimit Bridge Tambon San Pong, Amphoe Mae Rim, Chiang Mai, <named-content xmlns:xlink="http://www.w3.org/1999/xlink" content-type="dwc:verbatimCoordinates" xlink:type="simple"><named-content content-type="geo-json" specific-use="{&#34;type&#34;:&#34;Point&#34;,&#34;coordinates&#34;:[98.975300,18.943783]}" id="NCID0ECFAE" xlink:type="simple">18°56.627'N, 98°58.518'E</named-content></named-content>, elev. 318 m, 11 July 2014, Z.S. Zhang, L.Y. Wang, Z. Cao, X.K. Jiang &amp; T. Lu leg.; <abbrev xmlns:xlink="http://www.w3.org/1999/xlink" content-type="institution" xlink:title="School of Life Sciences, Southwest University, Chongqing, China" id="ABBRID0EHFAE" xlink:type="simple">SWUC</abbrev>-T-LY-20-02.</p></tp:treatment-sec><tp:treatment-sec sec-type="etymology" id="SECID0EMFAE"><title>Etymology.</title><p>The species is named for the country where the type locality is located.</p></tp:treatment-sec><tp:treatment-sec sec-type="diagnosis" id="SECID0ERFAE"><title>Diagnosis.</title><p>Males of <italic><tp:taxon-name><tp:taxon-name-part taxon-name-part-type="genus" reg="Hippasosa">Hippasosa</tp:taxon-name-part><tp:taxon-name-part taxon-name-part-type="species" reg="thailandica">thailandica</tp:taxon-name-part></tp:taxon-name></italic> sp. nov. resemble those of <italic><tp:taxon-name><tp:taxon-name-part taxon-name-part-type="genus" reg="Hippasosa">H.</tp:taxon-name-part><tp:taxon-name-part taxon-name-part-type="species" reg="qiongzhongensis">qiongzhongensis</tp:taxon-name-part></tp:taxon-name></italic> and <italic><tp:taxon-name><tp:taxon-name-part taxon-name-part-type="genus" reg="Hippasosa">H.</tp:taxon-name-part><tp:taxon-name-part taxon-name-part-type="species" reg="yunnanensis">yunnanensis</tp:taxon-name-part></tp:taxon-name></italic> sp. nov. in having a similar body and palpal conformation (Figs <xref ref-type="fig" rid="F2">2</xref>–<xref ref-type="fig" rid="F6">6</xref>; <xref ref-type="bibr" rid="B14">Wang et al. 2021</xref>: fig. 33), but the new species differs from them in having a curved retrolateral arm of the median apophysis (Figs <xref ref-type="fig" rid="F2">2A</xref>, <xref ref-type="fig" rid="F3">3B, C</xref>) vs strongly spiral in <italic><tp:taxon-name><tp:taxon-name-part taxon-name-part-type="genus" reg="Hippasosa">H.</tp:taxon-name-part><tp:taxon-name-part taxon-name-part-type="species" reg="qiongzhongensis">qiongzhongensis</tp:taxon-name-part></tp:taxon-name></italic> (<xref ref-type="bibr" rid="B14">Wang et al. 2021</xref>, figs 33C–F) and slightly spiral in <italic><tp:taxon-name><tp:taxon-name-part taxon-name-part-type="genus" reg="Hippasosa">H.</tp:taxon-name-part><tp:taxon-name-part taxon-name-part-type="species" reg="yunnanensis">yunnanensis</tp:taxon-name-part></tp:taxon-name></italic> sp. nov. (Figs <xref ref-type="fig" rid="F4">4A, B</xref>, <xref ref-type="fig" rid="F5">5C, D</xref>).</p><fig id="F2" position="float" orientation="portrait"><object-id xmlns:xlink="http://www.w3.org/1999/xlink" content-type="doi" xlink:type="simple">10.3897/zookeys.1226.137240.figure2</object-id><object-id xmlns:xlink="http://www.w3.org/1999/xlink" content-type="arpha" xlink:type="simple">2BB62583-2DC9-56F4-AE66-D4CE08C23FF3</object-id><label>Figure 2.</label><caption><p><italic><tp:taxon-name><tp:taxon-name-part taxon-name-part-type="genus" reg="Hippasosa">Hippasosa</tp:taxon-name-part><tp:taxon-name-part taxon-name-part-type="species" reg="thailandica">thailandica</tp:taxon-name-part></tp:taxon-name></italic> sp. nov. holotype male <bold>A</bold> left male pedipalp, ventral view <bold>B</bold> same, retrolateral view. Abbreviations: Co = conductor; Em = embolus; MA = median apophysis; St = subtegulum; TA = terminal apophysis; Te = tegulum.</p></caption><graphic xmlns:xlink="http://www.w3.org/1999/xlink" xlink:href="zookeys-1226-339_article-137240__-g002.jpg" position="float" orientation="portrait" xlink:type="simple" id="oo_1247039.jpg"><uri content-type="original_file" xlink:type="simple">https://binary.pensoft.net/fig/1247039</uri></graphic></fig><fig id="F3" position="float" orientation="portrait"><object-id xmlns:xlink="http://www.w3.org/1999/xlink" content-type="doi" xlink:type="simple">10.3897/zookeys.1226.137240.figure3</object-id><object-id xmlns:xlink="http://www.w3.org/1999/xlink" content-type="arpha" xlink:type="simple">5BF755F1-D246-5ECC-A0B0-39B07E49A871</object-id><label>Figure 3.</label><caption><p><italic><tp:taxon-name><tp:taxon-name-part taxon-name-part-type="genus" reg="Hippasosa">Hippasosa</tp:taxon-name-part><tp:taxon-name-part taxon-name-part-type="species" reg="thailandica">thailandica</tp:taxon-name-part></tp:taxon-name></italic> sp. nov. holotype male <bold>A</bold> male habitus, dorsal view <bold>B</bold> left male palp, ventral view <bold>C</bold> same, retrolateral view.</p></caption><graphic xmlns:xlink="http://www.w3.org/1999/xlink" xlink:href="zookeys-1226-339_article-137240__-g003.jpg" position="float" orientation="portrait" xlink:type="simple" id="oo_1247040.jpg"><uri content-type="original_file" xlink:type="simple">https://binary.pensoft.net/fig/1247040</uri></graphic></fig><fig id="F4" position="float" orientation="portrait"><object-id xmlns:xlink="http://www.w3.org/1999/xlink" content-type="doi" xlink:type="simple">10.3897/zookeys.1226.137240.figure4</object-id><object-id xmlns:xlink="http://www.w3.org/1999/xlink" content-type="arpha" xlink:type="simple">180A931E-CB07-5FA8-AD9A-61173D0C8B81</object-id><label>Figure 4.</label><caption><p><italic><tp:taxon-name><tp:taxon-name-part taxon-name-part-type="genus" reg="Hippasosa">Hippasosa</tp:taxon-name-part><tp:taxon-name-part taxon-name-part-type="species" reg="yunnanensis">yunnanensis</tp:taxon-name-part></tp:taxon-name></italic> sp. nov. <bold>A, B</bold> holotype male <bold>C, D</bold> paratype female <bold>A</bold> left male palp, ventral view <bold>B</bold> same, retrolateral view <bold>C</bold> epigyne, ventral view <bold>D</bold> vulva, dorsal view. Abbreviations: Co = conductor; CO = copulatory opening; Em = embolus; FD = fertilization duct; HS = head of spermatheca; MA = median apophysis; Se = septum; Ss = stem of septum; SS = stalk of spermatheca; St = subtegulum; TA = terminal apophysis; Te = tegulum.</p></caption><graphic xmlns:xlink="http://www.w3.org/1999/xlink" xlink:href="zookeys-1226-339_article-137240__-g004.jpg" position="float" orientation="portrait" xlink:type="simple" id="oo_1247041.jpg"><uri content-type="original_file" xlink:type="simple">https://binary.pensoft.net/fig/1247041</uri></graphic></fig><fig id="F5" position="float" orientation="portrait"><object-id xmlns:xlink="http://www.w3.org/1999/xlink" content-type="doi" xlink:type="simple">10.3897/zookeys.1226.137240.figure5</object-id><object-id xmlns:xlink="http://www.w3.org/1999/xlink" content-type="arpha" xlink:type="simple">DCAE2997-9160-562E-9B26-8EF07AC1F96B</object-id><label>Figure 5.</label><caption><p><italic><tp:taxon-name><tp:taxon-name-part taxon-name-part-type="genus" reg="Hippasosa">Hippasosa</tp:taxon-name-part><tp:taxon-name-part taxon-name-part-type="species" reg="yunnanensis">yunnanensis</tp:taxon-name-part></tp:taxon-name></italic> sp. nov. <bold>A, C–F</bold> holotype male <bold>B, G, H</bold> paratype female <bold>A</bold> male habitus, dorsal view <bold>B</bold> female habitus, dorsal view <bold>C</bold> left male palp, bulb, ventral view <bold>D</bold> same, retrolateral view <bold>E</bold> left male palp, ventral view <bold>F</bold> same, retrolateral view <bold>G</bold> epigyne, ventral view <bold>H</bold> same, dorsal view.</p></caption><graphic xmlns:xlink="http://www.w3.org/1999/xlink" xlink:href="zookeys-1226-339_article-137240__-g005.jpg" position="float" orientation="portrait" xlink:type="simple" id="oo_1247042.jpg"><uri content-type="original_file" xlink:type="simple">https://binary.pensoft.net/fig/1247042</uri></graphic></fig><fig id="F6" position="float" orientation="portrait"><object-id xmlns:xlink="http://www.w3.org/1999/xlink" content-type="doi" xlink:type="simple">10.3897/zookeys.1226.137240.figure6</object-id><object-id xmlns:xlink="http://www.w3.org/1999/xlink" content-type="arpha" xlink:type="simple">80A510E5-6206-5938-B0F3-64F1879F9C8E</object-id><label>Figure 6.</label><caption><p><bold>A–C</bold> embolus division <bold>D, E</bold> epigyne, ventral view. <bold>A, D</bold><italic><tp:taxon-name><tp:taxon-name-part taxon-name-part-type="genus" reg="Hippasosa">Hippasosa</tp:taxon-name-part><tp:taxon-name-part taxon-name-part-type="species" reg="yunnanensis">yunnanensis</tp:taxon-name-part></tp:taxon-name></italic> sp. nov., paratype male <bold>B, C, E</bold><italic><tp:taxon-name><tp:taxon-name-part taxon-name-part-type="genus" reg="Hippasosa">Hippasosa</tp:taxon-name-part><tp:taxon-name-part taxon-name-part-type="species" reg="qiongzhongensis">qiongzhongensis</tp:taxon-name-part></tp:taxon-name></italic> (Yin &amp; Peng, 1997) <bold>A–C</bold> arrow indicating the shape of prolateral edge of palea <bold>D, E</bold> arrow indicating the shape of septum.</p></caption><graphic xmlns:xlink="http://www.w3.org/1999/xlink" xlink:href="zookeys-1226-339_article-137240__-g006.jpg" position="float" orientation="portrait" xlink:type="simple" id="oo_1247043.jpg"><uri content-type="original_file" xlink:type="simple">https://binary.pensoft.net/fig/1247043</uri></graphic></fig></tp:treatment-sec><tp:treatment-sec sec-type="description" id="SECID0EHOAE"><title>Description.</title><p><bold>Male</bold> (holotype, Fig. <xref ref-type="fig" rid="F3">3A</xref>). Total length 16.91. Prosoma 9.35 long, 6.88 wide; opisthosoma 8.45 long, 5.15 wide. Carapace yellowish brown. Eye region black. Fovea longitudinal. Cervical groove and radial furrows indistinct. Eye sizes and interdistances: <abbrev xmlns:xlink="http://www.w3.org/1999/xlink" xlink:title="anterior median eye" id="ABBRID0ETOAE" xlink:type="simple">AME</abbrev> 0.43, <abbrev xmlns:xlink="http://www.w3.org/1999/xlink" xlink:title="anterior lateral eye" id="ABBRID0EXOAE" xlink:type="simple">ALE</abbrev> 0.28, <abbrev xmlns:xlink="http://www.w3.org/1999/xlink" xlink:title="posterior median eye" id="ABBRID0E2OAE" xlink:type="simple">PME</abbrev> 0.70, <abbrev xmlns:xlink="http://www.w3.org/1999/xlink" xlink:title="posterior lateral eye" id="ABBRID0E6OAE" xlink:type="simple">PLE</abbrev> 0.66; <abbrev xmlns:xlink="http://www.w3.org/1999/xlink" xlink:title="anterior median eye" id="ABBRID0EDPAE" xlink:type="simple">AME</abbrev>–<abbrev xmlns:xlink="http://www.w3.org/1999/xlink" xlink:title="anterior median eye" id="ABBRID0EHPAE" xlink:type="simple">AME</abbrev> 0.22, <abbrev xmlns:xlink="http://www.w3.org/1999/xlink" xlink:title="anterior median eye" id="ABBRID0ELPAE" xlink:type="simple">AME</abbrev>–<abbrev xmlns:xlink="http://www.w3.org/1999/xlink" xlink:title="anterior lateral eye" id="ABBRID0EPPAE" xlink:type="simple">ALE</abbrev> 0.10, <abbrev xmlns:xlink="http://www.w3.org/1999/xlink" xlink:title="posterior median eye" id="ABBRID0ETPAE" xlink:type="simple">PME</abbrev>–<abbrev xmlns:xlink="http://www.w3.org/1999/xlink" xlink:title="posterior median eye" id="ABBRID0EXPAE" xlink:type="simple">PME</abbrev> 0.48, <abbrev xmlns:xlink="http://www.w3.org/1999/xlink" xlink:title="posterior median eye" id="ABBRID0E2PAE" xlink:type="simple">PME</abbrev>–<abbrev xmlns:xlink="http://www.w3.org/1999/xlink" xlink:title="posterior lateral eye" id="ABBRID0E6PAE" xlink:type="simple">PLE</abbrev> 0.51. Clypeus height 0.90. Chelicerae elongate, blackish brown, with two promarginal and three retromarginal teeth. Labium and endites yellowish brown, longer than wide. Sternum yellowish brown, scutellate, with brown setae. Legs yellowish brown, with black pigmentation. Leg measurements: I 26.94 (7.11, 9.03, 6.30, 4.50); II 26.91 (7.37, 8.50, 6.55, 4.49); III 28.38 (7.13, 9.42, 7.30, 4.53); IV 33.42 (8.47, 10.45, 9.38, 5.12). Leg formula: 4312. Opisthosoma oval, dorsum yellowish brown, with black marking and lanceolate cardiac mark in anterior half. Venter yellowish brown.</p><p><bold><italic>Palp</italic></bold> (Figs <xref ref-type="fig" rid="F2">2A, B</xref>, <xref ref-type="fig" rid="F3">3B, C</xref>). Subtegulum situated at the base of the bulb prolaterally. Terminal apophysis with two branches, both hooked. Conductor broad, membranous. Median apophysis with two processes: anterior arm beak-like, retrolateral arm finger-like. Embolus arched, thin, and long.</p><p><bold>Female.</bold> unknown.</p></tp:treatment-sec><tp:treatment-sec sec-type="variation" id="SECID0EWQAE"><title>Variation.</title><p>Males (<italic>n = 2</italic>): total length 16.91–18.79.</p></tp:treatment-sec><tp:treatment-sec sec-type="distribution" id="SECID0E5QAE"><title>Distribution.</title><p>Thailand (Fig. <xref ref-type="fig" rid="F7">7</xref>).</p><fig id="F7" position="float" orientation="portrait"><object-id xmlns:xlink="http://www.w3.org/1999/xlink" content-type="doi" xlink:type="simple">10.3897/zookeys.1226.137240.figure7</object-id><object-id xmlns:xlink="http://www.w3.org/1999/xlink" content-type="arpha" xlink:type="simple">854C7C02-D1C3-5411-BFFE-09DEBF4E04C5</object-id><label>Figure 7.</label><caption><p>Distribution of <italic><tp:taxon-name><tp:taxon-name-part taxon-name-part-type="genus" reg="Hippasosa">Hippasosa</tp:taxon-name-part><tp:taxon-name-part taxon-name-part-type="species" reg="thailandica">thailandica</tp:taxon-name-part></tp:taxon-name></italic> sp. nov. and <italic><tp:taxon-name><tp:taxon-name-part taxon-name-part-type="genus" reg="Hippasosa">Hippasosa</tp:taxon-name-part><tp:taxon-name-part taxon-name-part-type="species" reg="yunnanensis">yunnanensis</tp:taxon-name-part></tp:taxon-name></italic> sp. nov. in Thailand and China, respectively.</p></caption><graphic xmlns:xlink="http://www.w3.org/1999/xlink" xlink:href="zookeys-1226-339_article-137240__-g007.jpg" position="float" orientation="portrait" xlink:type="simple" id="oo_1247044.jpg"><uri content-type="original_file" xlink:type="simple">https://binary.pensoft.net/fig/1247044</uri></graphic></fig></tp:treatment-sec><tp:treatment-sec><!--Section generated to contain objects referenced in tp:taxon-treatment.--><fig id="F1" position="float" orientation="portrait"><object-id xmlns:xlink="http://www.w3.org/1999/xlink" content-type="doi" xlink:type="simple">10.3897/zookeys.1226.137240.figure1</object-id><object-id xmlns:xlink="http://www.w3.org/1999/xlink" content-type="arpha" xlink:type="simple">81A111FC-11B5-5FA8-99A0-117980DAFC29</object-id><label>Figure 1.</label><caption><p>Photos of living specimens of the new species of <italic><tp:taxon-name><tp:taxon-name-part taxon-name-part-type="genus" reg="Hippasosa">Hippasosa</tp:taxon-name-part></tp:taxon-name></italic><bold>A</bold><italic><tp:taxon-name><tp:taxon-name-part taxon-name-part-type="genus" reg="Hippasosa">H.</tp:taxon-name-part><tp:taxon-name-part taxon-name-part-type="species" reg="thailandica">thailandica</tp:taxon-name-part></tp:taxon-name></italic> sp. nov., male <bold>B</bold><italic><tp:taxon-name><tp:taxon-name-part taxon-name-part-type="genus" reg="Hippasosa">H.</tp:taxon-name-part><tp:taxon-name-part taxon-name-part-type="species" reg="thailandica">thailandica</tp:taxon-name-part></tp:taxon-name></italic> sp. nov., web <bold>C</bold><italic><tp:taxon-name><tp:taxon-name-part taxon-name-part-type="genus" reg="Hippasosa">H.</tp:taxon-name-part><tp:taxon-name-part taxon-name-part-type="species" reg="yunnanensis">yunnanensis</tp:taxon-name-part></tp:taxon-name></italic> sp. nov. (female).</p></caption><graphic xmlns:xlink="http://www.w3.org/1999/xlink" xlink:href="zookeys-1226-339_article-137240__-g001.jpg" position="float" orientation="portrait" xlink:type="simple" id="oo_1247038.jpg"><uri content-type="original_file" xlink:type="simple">https://binary.pensoft.net/fig/1247038</uri></graphic></fig></tp:treatment-sec><ref-list><ref id="B14"><mixed-citation xmlns:xlink="http://www.w3.org/1999/xlink" xlink:type="simple"><person-group><name name-style="western"><surname>Wang</surname><given-names>LY</given-names></name><name name-style="western"><surname>Lu</surname><given-names>T</given-names></name><name name-style="western"><surname>Cai</surname><given-names>DC</given-names></name><name name-style="western"><surname>Barrion</surname><given-names>AT</given-names></name><name name-style="western"><surname>Heong</surname><given-names>KL</given-names></name><name name-style="western"><surname>Li</surname><given-names>SQ</given-names></name><name name-style="western"><surname>Zhang</surname><given-names>ZS</given-names></name></person-group> (<year>2021</year>) <article-title>Review of the wolf spiders from Hainan Island, China (<tp:taxon-name><tp:taxon-name-part taxon-name-part-type="order">Araneae</tp:taxon-name-part></tp:taxon-name>: <tp:taxon-name><tp:taxon-name-part taxon-name-part-type="family">Lycosidae</tp:taxon-name-part></tp:taxon-name>).</article-title><source>Zoological Systematics</source><volume>46</volume>(<issue>1</issue>): <fpage>16</fpage>–<lpage>74</lpage>. <ext-link xlink:href="10.11865/zs.2021102" ext-link-type="doi" xlink:type="simple">https://doi.org/10.11865/zs.2021102</ext-link></mixed-citation></ref></ref-list></tp:taxon-treatment>
