# Supplementary material for: ﻿Two new wolf-spider species in the genus Hippasosa from Asia (Araneae, Lycosidae)
Source: Zookeys. 2025 Feb 10;1226:339–48. doi: 10.3897/zookeys.1226.137240 (PMC11833309; doi:10.3897/zookeys.1226.137240)
Supplement: XML Treatment for Hippasosa yunnanensis [file zookeys.1226.137240-treatment3.xml]

<!DOCTYPE tp:taxon-treatment
  PUBLIC "-//TaxonX//DTD Taxonomic Treatment Publishing DTD v0 20100105//EN" "tax-treatment-NSO.dtd">
<tp:taxon-treatment xmlns:tp="http://www.plazi.org/taxpub"><tp:treatment-meta><kwd-group><label>Taxon classification</label><kwd>
              <named-content content-type="kingdom">Animalia</named-content>
            </kwd><kwd>
              <named-content content-type="order">Araneae</named-content>
            </kwd><kwd>
              <named-content content-type="family">Lycosidae</named-content>
            </kwd></kwd-group><mixed-citation publication-type="journal"><person-group><name><surname>Wang</surname><given-names>Lu-Yu</given-names></name><name><surname>Irfan</surname><given-names>Muhammad</given-names></name><name><surname>Zhang</surname><given-names>Zhi-Sheng</given-names></name></person-group><article-title>﻿Two new wolf-spider species in the genus <italic><tp:taxon-name><tp:taxon-name-part taxon-name-part-type="genus" reg="Hippasosa">Hippasosa</tp:taxon-name-part></tp:taxon-name></italic> from Asia (<tp:taxon-name><tp:taxon-name-part taxon-name-part-type="order">Araneae</tp:taxon-name-part></tp:taxon-name>, <tp:taxon-name><tp:taxon-name-part taxon-name-part-type="family">Lycosidae</tp:taxon-name-part></tp:taxon-name>)</article-title><source>Zookeys</source><day>10</day><month>02</month><year>2025</year><volume>1226</volume><fpage>339</fpage><lpage>348</lpage><pub-id pub-id-type="doi">10.3897/zookeys.1226.137240</pub-id></mixed-citation></tp:treatment-meta><tp:nomenclature><label>﻿</label><tp:taxon-name>
            <object-id xmlns:xlink="http://www.w3.org/1999/xlink" content-type="arpha" xlink:type="simple">E16D5C18-C352-5453-A176-46DB36DE9DCB</object-id>
            <tp:taxon-name-part taxon-name-part-type="genus" reg="Hippasosa">Hippasosa</tp:taxon-name-part>
            <tp:taxon-name-part taxon-name-part-type="species" reg="yunnanensis">yunnanensis</tp:taxon-name-part>
            <object-id xmlns:xlink="http://www.w3.org/1999/xlink" content-type="zoobank" xlink:type="simple">https://zoobank.org/23868A53-F67B-4EC6-8B77-5C29127A1061</object-id>
          </tp:taxon-name><tp:taxon-status xmlns:xlink="http://www.w3.org/1999/xlink" xlink:type="simple">sp. nov.</tp:taxon-status><xref ref-type="fig" rid="F1">Figs 1C</xref><xref ref-type="fig" rid="F4">, 4A–D</xref><xref ref-type="fig" rid="F5">, 5A–H</xref><xref ref-type="fig" rid="F6">, 6A</xref><xref ref-type="fig" rid="F6">, 6D</xref><xref ref-type="fig" rid="F7">, 7</xref></tp:nomenclature><tp:treatment-sec sec-type="type material" id="SECID0EMUAE"><title>Type material.</title><p><bold><italic>Holotype</italic></bold> • ♂, China, Yunnan Province, Yuanjiang County, Lijiang Town, Nanhun Village, <named-content xmlns:xlink="http://www.w3.org/1999/xlink" content-type="dwc:verbatimCoordinates" xlink:type="simple"><named-content content-type="geo-json" specific-use="{&#34;type&#34;:&#34;Point&#34;,&#34;coordinates&#34;:[102.192233,23.441700]}" id="NCID0E1UAE" xlink:type="simple">23°26.502'N, 102°11.534'E</named-content></named-content>, elev. 508 m, 13 June 2017, L.Y. Wang, R.B. Wu and Y.J. Lin leg.; <abbrev xmlns:xlink="http://www.w3.org/1999/xlink" content-type="institution" xlink:title="School of Life Sciences, Southwest University, Chongqing, China" id="ABBRID0E6UAE" xlink:type="simple">SWUC</abbrev>-T-LY-21-01. <bold><italic>Paratypes</italic></bold>: • 1♂ 2♀, with same data as holotype; <abbrev xmlns:xlink="http://www.w3.org/1999/xlink" content-type="institution" xlink:title="School of Life Sciences, Southwest University, Chongqing, China" id="ABBRID0EHVAE" xlink:type="simple">SWUC</abbrev>-T-LY-21-02 to 04.</p></tp:treatment-sec><tp:treatment-sec sec-type="etymology" id="SECID0EMVAE"><title>Etymology.</title><p>The species is named for the province in China where the type locality is located.</p></tp:treatment-sec><tp:treatment-sec sec-type="diagnosis" id="SECID0ERVAE"><title>Diagnosis.</title><p>Males of <italic><tp:taxon-name><tp:taxon-name-part taxon-name-part-type="genus" reg="Hippasosa">Hippasosa</tp:taxon-name-part><tp:taxon-name-part taxon-name-part-type="species" reg="yunnanensis">yunnanensis</tp:taxon-name-part></tp:taxon-name></italic> sp. nov. resemble those of <italic><tp:taxon-name><tp:taxon-name-part taxon-name-part-type="genus" reg="Hippasosa">H.</tp:taxon-name-part><tp:taxon-name-part taxon-name-part-type="species" reg="qiongzhongensis">qiongzhongensis</tp:taxon-name-part></tp:taxon-name></italic> in having a similar body and palpal conformation (Figs <xref ref-type="fig" rid="F4">4</xref>–<xref ref-type="fig" rid="F6">6</xref>; <xref ref-type="bibr" rid="B14">Wang et al. 2021</xref>: fig. 33–35), but the new species differs from the latter in having the prolateral edge of the palea broad and rectangular (Figs <xref ref-type="fig" rid="F4">4A</xref>, <xref ref-type="fig" rid="F5">5C–F</xref>, <xref ref-type="fig" rid="F6">6A</xref>) vs small and crescent-shaped in <italic><tp:taxon-name><tp:taxon-name-part taxon-name-part-type="genus" reg="Hippasosa">H.</tp:taxon-name-part><tp:taxon-name-part taxon-name-part-type="species" reg="qiongzhongensis">qiongzhongensis</tp:taxon-name-part></tp:taxon-name></italic> (Fig. <xref ref-type="fig" rid="F6">6B, C</xref>) and the retrolateral arm of the median apophysis slightly spiral (Figs <xref ref-type="fig" rid="F4">4A, B</xref>, <xref ref-type="fig" rid="F5">5C–F</xref>) vs strongly spiral in <italic><tp:taxon-name><tp:taxon-name-part taxon-name-part-type="genus" reg="Hippasosa">H.</tp:taxon-name-part><tp:taxon-name-part taxon-name-part-type="species" reg="qiongzhongensis">qiongzhongensis</tp:taxon-name-part></tp:taxon-name></italic> (<xref ref-type="bibr" rid="B14">Wang et al. 2021</xref>: fig. 33C–F, 34A, B, 35A). The epigynal septum has a ridged stem (Figs <xref ref-type="fig" rid="F4">4C</xref>, <xref ref-type="fig" rid="F5">5G</xref>, <xref ref-type="fig" rid="F6">6D</xref>) vs depressed in <italic><tp:taxon-name><tp:taxon-name-part taxon-name-part-type="genus" reg="Hippasosa">H.</tp:taxon-name-part><tp:taxon-name-part taxon-name-part-type="species" reg="qiongzhongensis">qiongzhongensis</tp:taxon-name-part></tp:taxon-name></italic> (Fig. <xref ref-type="fig" rid="F6">6E</xref>).</p></tp:treatment-sec><tp:treatment-sec sec-type="description" id="SECID0EGZAE"><title>Description.</title><p><bold>Male</bold> (holotype, Fig. <xref ref-type="fig" rid="F5">5A</xref>). Total length 15.86. Prosoma 9.49 long, 7.11 wide; opisthosoma 6.65 long, 4.31 wide. Carapace yellowish brown. Eye region black. Fovea longitudinal. Cervical groove indistinct, radial furrows distinct. Eye sizes and interdistances: <abbrev xmlns:xlink="http://www.w3.org/1999/xlink" xlink:title="anterior median eye" id="ABBRID0ESZAE" xlink:type="simple">AME</abbrev> 0.45, <abbrev xmlns:xlink="http://www.w3.org/1999/xlink" xlink:title="anterior lateral eye" id="ABBRID0EWZAE" xlink:type="simple">ALE</abbrev> 0.31, <abbrev xmlns:xlink="http://www.w3.org/1999/xlink" xlink:title="posterior median eye" id="ABBRID0E1ZAE" xlink:type="simple">PME</abbrev> 0.68, <abbrev xmlns:xlink="http://www.w3.org/1999/xlink" xlink:title="posterior lateral eye" id="ABBRID0E5ZAE" xlink:type="simple">PLE</abbrev> 0.64; <abbrev xmlns:xlink="http://www.w3.org/1999/xlink" xlink:title="anterior median eye" id="ABBRID0EC1AE" xlink:type="simple">AME</abbrev>–<abbrev xmlns:xlink="http://www.w3.org/1999/xlink" xlink:title="anterior median eye" id="ABBRID0EG1AE" xlink:type="simple">AME</abbrev> 0.25, <abbrev xmlns:xlink="http://www.w3.org/1999/xlink" xlink:title="anterior median eye" id="ABBRID0EK1AE" xlink:type="simple">AME</abbrev>–<abbrev xmlns:xlink="http://www.w3.org/1999/xlink" xlink:title="anterior lateral eye" id="ABBRID0EO1AE" xlink:type="simple">ALE</abbrev> 0.12, <abbrev xmlns:xlink="http://www.w3.org/1999/xlink" xlink:title="posterior median eye" id="ABBRID0ES1AE" xlink:type="simple">PME</abbrev>–<abbrev xmlns:xlink="http://www.w3.org/1999/xlink" xlink:title="posterior median eye" id="ABBRID0EW1AE" xlink:type="simple">PME</abbrev> 0.55, <abbrev xmlns:xlink="http://www.w3.org/1999/xlink" xlink:title="posterior median eye" id="ABBRID0E11AE" xlink:type="simple">PME</abbrev>–<abbrev xmlns:xlink="http://www.w3.org/1999/xlink" xlink:title="posterior lateral eye" id="ABBRID0E51AE" xlink:type="simple">PLE</abbrev> 0.54. Clypeus height 0.35. Chelicerae elongate, blackish brown, with two promarginal and three retromarginal teeth. Labium and endites yellowish brown, longer than wide. Sternum yellowish brown, scutellate, with brown setae. Legs yellowish brown, with black pigmentation. Leg measurements: I 26.20 (7.61, 8.27, 6.18, 4.14); II 27.57 (7.46, 9.19, 6.62, 4.30); III 28.35 (7.67, 9.48, 7.02, 4.18); IV 33.59 (8.67, 10.90, 9.10, 4.92). Leg formula: 4321. Opisthosoma oval; dorsum yellowish brown, with black marking, and lanceolate cardiac mark in anterior half. Venter yellowish brown.</p><p><bold><italic>Palp</italic></bold> (Figs <xref ref-type="fig" rid="F4">4A, B</xref>, <xref ref-type="fig" rid="F5">5C–F</xref>, <xref ref-type="fig" rid="F6">6A</xref>). Subtegulum situated prolaterally at the base of the bulb. Terminal apophysis with three spiny branches; third branch membranous. Median apophysis sinuous, with two arms: anterior arm beak-shaped, retrolateral arm hooked, helical with a twisted tip. Conductor wide, membranous with rounded end. Embolus arched, thin, and long.</p><p><bold>Female</bold> (Paratype, <abbrev xmlns:xlink="http://www.w3.org/1999/xlink" content-type="institution" xlink:title="School of Life Sciences, Southwest University, Chongqing, China" id="ABBRID0EZ2AE" xlink:type="simple">SWUC</abbrev>-T-LY-21-02, Fig. <xref ref-type="fig" rid="F5">5B</xref>). Total length 19.20. Prosoma 9.30 long, 7.24 wide; opisthosoma 9.91 long, 7.47 wide. Eye sizes and interdistances: <abbrev xmlns:xlink="http://www.w3.org/1999/xlink" xlink:title="anterior median eye" id="ABBRID0EC3AE" xlink:type="simple">AME</abbrev> 0.44, <abbrev xmlns:xlink="http://www.w3.org/1999/xlink" xlink:title="anterior lateral eye" id="ABBRID0EG3AE" xlink:type="simple">ALE</abbrev> 0.29, <abbrev xmlns:xlink="http://www.w3.org/1999/xlink" xlink:title="posterior median eye" id="ABBRID0EK3AE" xlink:type="simple">PME</abbrev> 0.77, <abbrev xmlns:xlink="http://www.w3.org/1999/xlink" xlink:title="posterior lateral eye" id="ABBRID0EO3AE" xlink:type="simple">PLE</abbrev> 0.69; <abbrev xmlns:xlink="http://www.w3.org/1999/xlink" xlink:title="anterior median eye" id="ABBRID0ES3AE" xlink:type="simple">AME</abbrev>–<abbrev xmlns:xlink="http://www.w3.org/1999/xlink" xlink:title="anterior median eye" id="ABBRID0EW3AE" xlink:type="simple">AME</abbrev> 0.27, <abbrev xmlns:xlink="http://www.w3.org/1999/xlink" xlink:title="anterior median eye" id="ABBRID0E13AE" xlink:type="simple">AME</abbrev>–<abbrev xmlns:xlink="http://www.w3.org/1999/xlink" xlink:title="anterior lateral eye" id="ABBRID0E53AE" xlink:type="simple">ALE</abbrev> 0.14, <abbrev xmlns:xlink="http://www.w3.org/1999/xlink" xlink:title="posterior median eye" id="ABBRID0EC4AE" xlink:type="simple">PME</abbrev>–<abbrev xmlns:xlink="http://www.w3.org/1999/xlink" xlink:title="posterior median eye" id="ABBRID0EG4AE" xlink:type="simple">PME</abbrev> 0.43, <abbrev xmlns:xlink="http://www.w3.org/1999/xlink" xlink:title="posterior median eye" id="ABBRID0EK4AE" xlink:type="simple">PME</abbrev>–<abbrev xmlns:xlink="http://www.w3.org/1999/xlink" xlink:title="posterior lateral eye" id="ABBRID0EO4AE" xlink:type="simple">PLE</abbrev> 0.53. Clypeus height 0.37. Leg measurements: I 26.20 (7.16, 9.20, 5.87, 3.97); II 27.10 (7.45, 9.35, 6.11, 4.19); III 27.77 (7.67, 9.18, 6.91, 4.01); IV 33.09 (8.50, 11.21, 8.72, 4.66). Leg formula: 4321. All other morphological characters as in male.</p><p><bold><italic>Epigyne</italic></bold> (Figs <xref ref-type="fig" rid="F4">4C, D</xref>, <xref ref-type="fig" rid="F5">5G, H</xref>, <xref ref-type="fig" rid="F6">6D</xref>). Posterior margin of septum wavy. Septum longer than wide, anchor-shaped, with a ridged stem. Spermathecal heads large, round. Spermathecal stalk short. Fertilization ducts short.</p></tp:treatment-sec><tp:treatment-sec sec-type="variation" id="SECID0EF5AE"><title>Variation.</title><p>Males (<italic>n</italic> = 2): total length 15.86–17.03, female (<italic>n</italic> = 2): total length 19.20–21.70.</p></tp:treatment-sec><tp:treatment-sec sec-type="distribution" id="SECID0EP5AE"><title>Distribution.</title><p>Known only from the type locality, Yuanjiang County, Yunnan, China (Fig. <xref ref-type="fig" rid="F7">7</xref>).</p></tp:treatment-sec><tp:treatment-sec><!--Section generated to contain objects referenced in tp:taxon-treatment.--><fig id="F1" position="float" orientation="portrait"><object-id xmlns:xlink="http://www.w3.org/1999/xlink" content-type="doi" xlink:type="simple">10.3897/zookeys.1226.137240.figure1</object-id><object-id xmlns:xlink="http://www.w3.org/1999/xlink" content-type="arpha" xlink:type="simple">81A111FC-11B5-5FA8-99A0-117980DAFC29</object-id><label>Figure 1.</label><caption><p>Photos of living specimens of the new species of <italic><tp:taxon-name><tp:taxon-name-part taxon-name-part-type="genus" reg="Hippasosa">Hippasosa</tp:taxon-name-part></tp:taxon-name></italic><bold>A</bold><italic><tp:taxon-name><tp:taxon-name-part taxon-name-part-type="genus" reg="Hippasosa">H.</tp:taxon-name-part><tp:taxon-name-part taxon-name-part-type="species" reg="thailandica">thailandica</tp:taxon-name-part></tp:taxon-name></italic> sp. nov., male <bold>B</bold><italic><tp:taxon-name><tp:taxon-name-part taxon-name-part-type="genus" reg="Hippasosa">H.</tp:taxon-name-part><tp:taxon-name-part taxon-name-part-type="species" reg="thailandica">thailandica</tp:taxon-name-part></tp:taxon-name></italic> sp. nov., web <bold>C</bold><italic><tp:taxon-name><tp:taxon-name-part taxon-name-part-type="genus" reg="Hippasosa">H.</tp:taxon-name-part><tp:taxon-name-part taxon-name-part-type="species" reg="yunnanensis">yunnanensis</tp:taxon-name-part></tp:taxon-name></italic> sp. nov. (female).</p></caption><graphic xmlns:xlink="http://www.w3.org/1999/xlink" xlink:href="zookeys-1226-339_article-137240__-g001.jpg" position="float" orientation="portrait" xlink:type="simple" id="oo_1247038.jpg"><uri content-type="original_file" xlink:type="simple">https://binary.pensoft.net/fig/1247038</uri></graphic></fig><fig id="F4" position="float" orientation="portrait"><object-id xmlns:xlink="http://www.w3.org/1999/xlink" content-type="doi" xlink:type="simple">10.3897/zookeys.1226.137240.figure4</object-id><object-id xmlns:xlink="http://www.w3.org/1999/xlink" content-type="arpha" xlink:type="simple">180A931E-CB07-5FA8-AD9A-61173D0C8B81</object-id><label>Figure 4.</label><caption><p><italic><tp:taxon-name><tp:taxon-name-part taxon-name-part-type="genus" reg="Hippasosa">Hippasosa</tp:taxon-name-part><tp:taxon-name-part taxon-name-part-type="species" reg="yunnanensis">yunnanensis</tp:taxon-name-part></tp:taxon-name></italic> sp. nov. <bold>A, B</bold> holotype male <bold>C, D</bold> paratype female <bold>A</bold> left male palp, ventral view <bold>B</bold> same, retrolateral view <bold>C</bold> epigyne, ventral view <bold>D</bold> vulva, dorsal view. Abbreviations: Co = conductor; CO = copulatory opening; Em = embolus; FD = fertilization duct; HS = head of spermatheca; MA = median apophysis; Se = septum; Ss = stem of septum; SS = stalk of spermatheca; St = subtegulum; TA = terminal apophysis; Te = tegulum.</p></caption><graphic xmlns:xlink="http://www.w3.org/1999/xlink" xlink:href="zookeys-1226-339_article-137240__-g004.jpg" position="float" orientation="portrait" xlink:type="simple" id="oo_1247041.jpg"><uri content-type="original_file" xlink:type="simple">https://binary.pensoft.net/fig/1247041</uri></graphic></fig><fig id="F5" position="float" orientation="portrait"><object-id xmlns:xlink="http://www.w3.org/1999/xlink" content-type="doi" xlink:type="simple">10.3897/zookeys.1226.137240.figure5</object-id><object-id xmlns:xlink="http://www.w3.org/1999/xlink" content-type="arpha" xlink:type="simple">DCAE2997-9160-562E-9B26-8EF07AC1F96B</object-id><label>Figure 5.</label><caption><p><italic><tp:taxon-name><tp:taxon-name-part taxon-name-part-type="genus" reg="Hippasosa">Hippasosa</tp:taxon-name-part><tp:taxon-name-part taxon-name-part-type="species" reg="yunnanensis">yunnanensis</tp:taxon-name-part></tp:taxon-name></italic> sp. nov. <bold>A, C–F</bold> holotype male <bold>B, G, H</bold> paratype female <bold>A</bold> male habitus, dorsal view <bold>B</bold> female habitus, dorsal view <bold>C</bold> left male palp, bulb, ventral view <bold>D</bold> same, retrolateral view <bold>E</bold> left male palp, ventral view <bold>F</bold> same, retrolateral view <bold>G</bold> epigyne, ventral view <bold>H</bold> same, dorsal view.</p></caption><graphic xmlns:xlink="http://www.w3.org/1999/xlink" xlink:href="zookeys-1226-339_article-137240__-g005.jpg" position="float" orientation="portrait" xlink:type="simple" id="oo_1247042.jpg"><uri content-type="original_file" xlink:type="simple">https://binary.pensoft.net/fig/1247042</uri></graphic></fig><fig id="F6" position="float" orientation="portrait"><object-id xmlns:xlink="http://www.w3.org/1999/xlink" content-type="doi" xlink:type="simple">10.3897/zookeys.1226.137240.figure6</object-id><object-id xmlns:xlink="http://www.w3.org/1999/xlink" content-type="arpha" xlink:type="simple">80A510E5-6206-5938-B0F3-64F1879F9C8E</object-id><label>Figure 6.</label><caption><p><bold>A–C</bold> embolus division <bold>D, E</bold> epigyne, ventral view. <bold>A, D</bold><italic><tp:taxon-name><tp:taxon-name-part taxon-name-part-type="genus" reg="Hippasosa">Hippasosa</tp:taxon-name-part><tp:taxon-name-part taxon-name-part-type="species" reg="yunnanensis">yunnanensis</tp:taxon-name-part></tp:taxon-name></italic> sp. nov., paratype male <bold>B, C, E</bold><italic><tp:taxon-name><tp:taxon-name-part taxon-name-part-type="genus" reg="Hippasosa">Hippasosa</tp:taxon-name-part><tp:taxon-name-part taxon-name-part-type="species" reg="qiongzhongensis">qiongzhongensis</tp:taxon-name-part></tp:taxon-name></italic> (Yin &amp; Peng, 1997) <bold>A–C</bold> arrow indicating the shape of prolateral edge of palea <bold>D, E</bold> arrow indicating the shape of septum.</p></caption><graphic xmlns:xlink="http://www.w3.org/1999/xlink" xlink:href="zookeys-1226-339_article-137240__-g006.jpg" position="float" orientation="portrait" xlink:type="simple" id="oo_1247043.jpg"><uri content-type="original_file" xlink:type="simple">https://binary.pensoft.net/fig/1247043</uri></graphic></fig><fig id="F7" position="float" orientation="portrait"><object-id xmlns:xlink="http://www.w3.org/1999/xlink" content-type="doi" xlink:type="simple">10.3897/zookeys.1226.137240.figure7</object-id><object-id xmlns:xlink="http://www.w3.org/1999/xlink" content-type="arpha" xlink:type="simple">854C7C02-D1C3-5411-BFFE-09DEBF4E04C5</object-id><label>Figure 7.</label><caption><p>Distribution of <italic><tp:taxon-name><tp:taxon-name-part taxon-name-part-type="genus" reg="Hippasosa">Hippasosa</tp:taxon-name-part><tp:taxon-name-part taxon-name-part-type="species" reg="thailandica">thailandica</tp:taxon-name-part></tp:taxon-name></italic> sp. nov. and <italic><tp:taxon-name><tp:taxon-name-part taxon-name-part-type="genus" reg="Hippasosa">Hippasosa</tp:taxon-name-part><tp:taxon-name-part taxon-name-part-type="species" reg="yunnanensis">yunnanensis</tp:taxon-name-part></tp:taxon-name></italic> sp. nov. in Thailand and China, respectively.</p></caption><graphic xmlns:xlink="http://www.w3.org/1999/xlink" xlink:href="zookeys-1226-339_article-137240__-g007.jpg" position="float" orientation="portrait" xlink:type="simple" id="oo_1247044.jpg"><uri content-type="original_file" xlink:type="simple">https://binary.pensoft.net/fig/1247044</uri></graphic></fig></tp:treatment-sec><ref-list><ref id="B14"><mixed-citation xmlns:xlink="http://www.w3.org/1999/xlink" xlink:type="simple"><person-group><name name-style="western"><surname>Wang</surname><given-names>LY</given-names></name><name name-style="western"><surname>Lu</surname><given-names>T</given-names></name><name name-style="western"><surname>Cai</surname><given-names>DC</given-names></name><name name-style="western"><surname>Barrion</surname><given-names>AT</given-names></name><name name-style="western"><surname>Heong</surname><given-names>KL</given-names></name><name name-style="western"><surname>Li</surname><given-names>SQ</given-names></name><name name-style="western"><surname>Zhang</surname><given-names>ZS</given-names></name></person-group> (<year>2021</year>) <article-title>Review of the wolf spiders from Hainan Island, China (<tp:taxon-name><tp:taxon-name-part taxon-name-part-type="order">Araneae</tp:taxon-name-part></tp:taxon-name>: <tp:taxon-name><tp:taxon-name-part taxon-name-part-type="family">Lycosidae</tp:taxon-name-part></tp:taxon-name>).</article-title><source>Zoological Systematics</source><volume>46</volume>(<issue>1</issue>): <fpage>16</fpage>–<lpage>74</lpage>. <ext-link xlink:href="10.11865/zs.2021102" ext-link-type="doi" xlink:type="simple">https://doi.org/10.11865/zs.2021102</ext-link></mixed-citation></ref></ref-list></tp:taxon-treatment>
